# Supplementary material for: DYRK1A Overexpression in Mice Downregulates the Gonadotropic Axis and Disturbs Early Stages of Spermatogenesis
Source: Genes (Basel). 2021 Nov 16;12(11):1800. doi: 10.3390/genes12111800 (PMC8621272; doi:10.3390/genes12111800)
Supplement: Supplementary file 1 [file genes-12-01800-s001.zip]

Archive with 1 entries (1 files):
- genes-1454690-supplementary.pdf
